# Supplementary material for: Classification of multiple primary lung cancer in patients with multifocal lung cancer: assessment of a machine learning approach using multidimensional genomic data
Source: Front Oncol. 2024 May 3;14:1388575. doi: 10.3389/fonc.2024.1388575 (PMC11100425; doi:10.3389/fonc.2024.1388575)
Supplement: Supplementary file 2 [file Table_1.xls]

## Sheet: Sheet1
Table S1. Performance of novel diagnostic classifier for detecting MPLC and IM.
	Test cohort			Independent validation cohort
	novel model	previous mutation method		novel model	previous mutation method
MPLC percent agreement	89.5% (17/19)	84.2% (16/19)		87.5% (28/32)	75.0% (24/32)
IM percent agreement	100% (4/4)	100% (4/4)		100% (6/6)	100% (6/6)
MPLC predictive value	100% (17/17)	100% (16/16)		100% (28/28)	100% (24/24)
Accuracy	91.3% (21/23)	87.0% (20/23)		89.5% (34/38)	79.0% (30/38)
AUC	0.947	0.921		0.938	0.875
